# Supplementary material for: Effect of Demographic and Health Dynamics on Cognitive Status in Mexico between 2001 and 2015: Evidence from the Mexican Health and Aging Study
Source: Geriatrics (Basel). 2021 Jun 25;6(3):63. doi: 10.3390/geriatrics6030063 (PMC8293108; doi:10.3390/geriatrics6030063)
Supplement: Supplementary file 1 [file geriatrics-06-00063-s001.zip]

Archive with 1 entries (1 files):
- geriatrics-1265061-supplementary.pdf
